# Supplementary material for: SGLT2 Inhibitors Mitigate Contrast-Induced Acute Kidney Injury in Diabetes: Clinical and Experimental Evidence
Source: Int J Mol Sci. 2026 Feb 9;27(4):1684. doi: 10.3390/ijms27041684 (PMC12941132; doi:10.3390/ijms27041684)
Supplement: Supplementary file 1 [file ijms-27-01684-s001.zip]

Archive with 1 entries (1 files):
- ijms-4105348-supplementary.pdf
